# Supplementary material for: Developmental timing-dependent organization of synaptic connections between mossy fibers and granule cells in the cerebellum
Source: Commun Biol. 2023 Apr 24;6:446. doi: 10.1038/s42003-023-04825-y (PMC10125988; doi:10.1038/s42003-023-04825-y)
Supplement: Supplementary file 4 — Supplementary Data 1 [file 42003_2023_4825_MOESM4_ESM.xlsx]

## Sheet: Figure 1b
Sagittal
P07	P08	P09	P10	P11	P12	P13
0.23537	0.28646	0.48996	0.46984	0.644	0.71966	0.8685
0.27988	0.29299	0.49641	0.60979	0.67296	0.74575	0.87713
0.29429	0.40507	0.50192	0.61493	0.7271	0.78485	0.91594
0.30085	0.4106	0.53744	0.61687	0.73964	0.81913	0.76684
0.32039	0.41159	0.57302	0.61892	0.76391	0.80026	0.74043
0.3428	0.48989	0.67584	0.65985	0.77029	0.81478
0.34353	0.5233	0.55797	0.6688	0.76709	0.80143
0.34748	0.67669		0.7601
0.35707			0.76138
0.37127			0.77567
0.37458			0.7203
0.38056			0.52282
0.38817
0.41187
0.42402
0.4574
0.47936

## Sheet: Figure 2e
PN	PN		DCoN	DCoN
DtdT	DGFP		DtdT	DGFP
0.991403	1.04592		1.18757	1.43733
0.857838	1.28919		1.30543	1.6007
0.622093	0.692681		1.08423	2.15199
1.09048	1.37099		1.08682	1.36131
0.777963	1.25169		1.13871	1.30086
0.91165	1.43374		1.1712	1.35462
1.12444	1.07537		1.2386	1.60193
1.16713	0.974072		1.16651	1.68755
1.1665	1.18413		1.02997	1.47595
0.919222	1.42129		1.11271	1.7829
0.844859	1.67933		1.05107	1.062
1.15512	1.32955		0.933602	1.44793
0.782633	1.02086		1.33608	1.55987
0.776892	1.19027		0.890007	1.45202
0.862451	1.37672		1.06306	1.91565
0.65731	0.816963		1.08097	1.47903
0.628238	0.977631		1.19174	1.33629
0.649905	0.995634		1.20724	2.21459
0.974662	1.26971		0.904792	1.40352
1.0917	1.19709		1.11463	1.48026
0.954067	1.17514		0.808498	1.77741
			1.03208	1.4092

## Sheet: Figure 2g
	D_tdT	D_GFP
	0.0357995	0.0442179
	0.0310511	0.035743
	0.0343936	0.034275
	0.027804	0.0263621
	0.0382518	0.0324828
	0.0440334	0.05312
	0.0388662	0.0390247
	0.0357595	0.0314968
	0.0352558	0.0333992
	0.0192587	0.0166154
	0.0107926	0.00696352
	0.0053158	0.00350851
	0.00432982	0.00308187
	0.00476009	0.0043504
	0.00523382	0.0031918
	0.003924	0.0024926
	0.00563032	0.00626817

## Sheet: Figure 3c
Distance of two PF bundles							Overlap expression
P07-P09	P07-P10	P07-P11	P07-P12	P07-P13	P10-P13		P07-P09	P07-P10	P07-P11	P07-P12	P07-P13	P10-P13
0.21452	0.38744	0.38849	0.49353	0.47213	0.18199		0.17444	0.06736	0.05546	0.02545	0.01239	0.07626
0.23956	0.37286	0.3702	0.46934	0.42849	0.2384		0.18211	0.05107	0.09504	0.05565	0.0127	0.10353
0.27358	0.33844	0.37519	0.45998	0.55253	0.27615		0.12422	0.10069	0.04541	0.01143	0.00575	0.08113
0.2107		0.34655	0.48417	0.47755	0.19981		0.17329	0.04443	0.02172	0.01768	0.00492	0.03957
			0.54107	0.51083	0.29644			0.07272	0.06159	0.00859	0.01383	0.02717
			0.53964	0.559	0.24441			0.02351	0.03238	0.02632	0.01823	0.08012
			0.47001		0.2525					0.028		0.05459
										0.0162
										0.00711

## Sheet: Figure 3e
	P07 and P09	P07 and P10	P07 and P11	P07 and P12	P07 and P13	P10 and P13
	0.0767141	-0.464111	-0.168033	-0.201565	0.0480229	0.312011
	0.077061	-0.15824	-0.140254	-0.243843	0.00490278	0.335219
	0.0665812	-0.0521204	-0.149092	-0.228102	-0.0213425	0.331201
	0.0581676	-0.0746946	-0.150807	-0.238533	-0.00510066	0.346988
	0.1051	-0.0443564	-0.12463	-0.202871	0.0164757	0.331991
	0.0776378	-0.0554848	-0.157708	-0.268569	0.0552184	0.325376
	0.0817127	-0.0432358	-0.140382	-0.22389	-0.0252052	0.364683
	0.0741597	-0.0790251	-0.0926348	-0.242063	0.0519223	0.368567
	0.0903076	-0.0490491	-0.0464875	-0.191557	0.0123578	0.321362
	0.0614271	-0.0546182	-0.053743	-0.208084	0.00145091	0.332177
	0.0643779	-0.0841661	-0.0588457	-0.210837	0.0054571	0.338115
	0.0856005	-0.0508484	-0.0372194	-0.197915	0.0150103	0.315914
	0.0468402	-0.0634682	-0.0666242	-0.237846	0.0162685	0.355229
	0.0333588	-0.0497683	-0.0038674	-0.196648	0.00737284	0.371501
	0.0685947	-0.0925213	-0.0602228	-0.193702	0.0734013	0.334375
	0.082739	-0.0443155	-0.051946	-0.219566	0.00697439	0.319438
	0.0685919	-0.0948831	-0.0445744	-0.227441	-0.00688167	0.326851
	0.0876282	-0.0509622	-0.0159667	-0.221737	0.0118335	0.314013
	0.0393551	-0.0522966	-0.0379936	-0.195453	0.00776357	0.332798
	0.0884057	-0.0432374	-0.00954941	-0.236451	-0.0139389	0.344851
	0.069673	-0.0390873	-0.0366656	-0.247714	0.0434755	0.341451
	0.062796	-0.0545548	-0.033447	-0.207659	0.0196414	0.320058
	0.0819193	-0.0643516	-0.0378476	-0.217392	-0.0172077	0.32078
	0.0911925	-0.0820887	-0.0387795	-0.23339	0.0225738	0.361378
	0.0813045	-0.0510577	-0.0295292	-0.239439	0.0297773	0.342468
	0.0767357	-0.0406961	-0.0587692	-0.212212	0.0170766	0.318509
	0.0700998	-0.0936608	-0.0395646	-0.212398	0.0417317	0.352083
	0.0985837	-0.0608921	-0.0483064	-0.24435	0.00914935	0.33311
	0.0469441	-0.0702672	-0.0289134	-0.195688	0.0210418	0.333892
	0.0772854	-0.0414915	-0.0412346	-0.237693	0.0231365	0.322926
	0.0775045	-0.0676231	-0.0521547	-0.274088	0.00130375	0.342997
	0.0889525	-0.0568694	-0.0355112	-0.19463	0.0175538	0.305934
	0.0684626	-0.120906	-0.0363602	-0.240042	0.00981045	0.321715
	0.0714692	-0.131816	-0.0773773	-0.283007	-0.0175535	0.323918
	0.0899426	-0.171042	-0.0329997	-0.200359	0.0126748	0.312187
	0.0566018	-0.118292	-0.035058	-0.23234	0.0443937	0.307844
	0.0848371	-0.143875	-0.0443238	-0.229559	0.009583	0.319211
	0.0637199	-0.15555	-0.0301315	-0.211701	-0.00720966	0.317511
	0.0630431	-0.128252	-0.0563387	-0.208186	0.00618847	0.300741
	0.0483112	-0.127085	-0.0459147	-0.18538	0.0179482	0.326562
	0.177821	-0.168633	-0.0506494	-0.237225	0.0225598	0.348037
	0.271835	-0.151286	-0.0514367	-0.20657	-0.0133933	0.319501
	0.23411	-0.164547	-0.0131931	-0.185449	0.00819484	0.277177
	0.252133	-0.119275	-0.0085883	-0.245434	-0.00597662	0.0347233
	0.244974	-0.106746	-0.0479148	-0.221133	0.0315819	0.0452328
	0.279699	-0.12987	-0.0544166	-0.232533	-0.000446661	0.0697242
	0.227941	-0.127697	-0.0467341	-0.223864	-0.00813931	0.0535626
	0.257944	-0.148181	-0.0612119	-0.234303	0.0456783	0.0465273
	0.177989	-0.137223	-0.0300669	-0.228014	0.000730542	0.0585018
	0.260836	-0.146958	-0.0656396	-0.219772	0.0388022	0.0171689
	0.260514	-0.14028	-0.0341956	-0.224302	0.00527337	0.0410233
	0.210646	-0.131973	-0.0580951	-0.244043	0.00538522	0.0488435
	0.237908	-0.142164	-0.0394887	-0.235089	0.0188349	0.0409128
	0.239509	-0.150478	-0.0313628	-0.219993	0.0355434	0.0365869
	0.230021	-0.18938	-0.0220889	-0.24508	-0.0256722	0.0317912
	0.224971	-0.144218	-0.0502343	-0.243228	0.00138369	0.0522164
	0.225397	-0.132379	-0.0597436	-0.221441	0.0337707	0.0387584
	0.235826	-0.12205	-0.00634418	-0.23561	0.0514516	0.0600782
	0.267024	-0.161745	-0.0612561	-0.393224	0.0268921	0.0451131
	0.247606	-0.168447	-0.0111147	-0.376609	0.0102628	0.0403767
	0.246775	-0.142708	-0.0459785	-0.441584	0.0536094	0.0426894
	0.270605	-0.121763	-0.0480929	-0.387056	0.0239014	0.0613757
	0.229709	-0.13997	-0.0531768	-0.414846	0.0483587	-0.00755224
	0.243958	-0.142489	-0.0748459	-0.381982	0.0321633	0.0556373
	0.279817	-0.124719	-0.296334	-0.410317	0.00552586	0.0571727
	0.218633	-0.127157	-0.257622	-0.367966	0.0355051	0.0368391
	0.233582	0.0354998	-0.29581	-0.384629	0.0700261	0.0452159
	0.248539	0.0276887	-0.2384	-0.40519	0.0420078	0.0546712
	0.235349	-0.012855	-0.260419	-0.395015	0.052556	0.0434898
	0.256013	0.0219266	-0.292166	-0.392844	0.0386999	0.0387039
	0.203434	0.0239297	-0.266529	-0.400325	0.0358072	0.0271881
	0.255783	0.0243483	-0.283028	-0.402644	0.00347962	0.0269376
	0.265467	0.011741	-0.271628	-0.38051	0.0316298	0.0457956
	0.231689	0.0203458	-0.273382	-0.397489	0.0325307	0.055504
	0.216049	0.00209626	-0.24815	-0.414342	0.0244801	0.05791
	0.24773	-0.00277428	-0.23979	-0.393633	0.0408902	0.0513548
	0.216655	0.0311298	-0.263395	-0.399449	0.0483752	0.048488
	0.22532	0.0386215	-0.284136	-0.416458	0.0279524	0.046363
	0.252251	-0.0043097	-0.264852	-0.39148	0.0382947	0.0554389
	0.235295	-0.0326063	-0.269271	-0.40747	0.0036216	0.0494775
	0.249633	0.0166563	-0.2696	-0.384966	0.0153064	0.0407272
	0.246567	0.0286806	-0.27782	-0.422266	0.0466018	0.0295066
	0.26485	0.0117479	-0.253832	-0.386748	0.0427314	0.041283
	0.222923	0.0446509	-0.263167	-0.386918	0.00191049	0.0561834
	0.236796	0.0200144	-0.285361	-0.400832	0.0406543	0.037046
	0.2404	-0.0383184	-0.270002	-0.376804	0.0398104	0.0456342
	0.263118	0.0374181	-0.268326	-0.38227	0.0286916	0.047336
	0.271073	-0.0181254	-0.275429	-0.398592	0.0321101	0.019769
	0.273347	0.00917842	-0.295835	-0.426755	0.0350775	0.0346766
	0.280805	-0.0216561	-0.262322	-0.434471	0.00875607	0.0457173
	0.283077	0.040506	-0.264885	-0.398464	0.0121425	0.0386662
	0.27302	-0.0233898	-0.294035	-0.391585	0.0447313	0.0339527
	0.242781	0.0348885	-0.233792	-0.424133	0.0393146	0.05026
	0.285335	0.0326513	-0.259486	-0.410732	0.0304916	0.0138753
	0.271549	0.0174148	-0.407418	-0.435144	0.00975991	0.0554471
	0.228765	0.0111746	-0.342816	-0.385076	0.0299904	0.00769582
	0.263623	0.02006	0.179546	-0.158385	0.0450004	0.0366767
	0.291702	-0.0065394	0.148781	-0.0755905	0.0186213	0.0385999
	0.273527	0.0732371	0.209041	-0.088378	0.0216893	0.0176057
	0.265976	-0.0275372	0.197994	-0.11194	0.0125039	0.0460892
	0.261379	0.0303903	0.242997	-0.0995656	0.0353495	0.022543
	0.250454	-0.00761638	0.147138	-0.0920958	0.0311852	0.0532654
	0.280085	0.0137396	0.21083	-0.181581	0.0413663	0.0383201
	0.278781	0.326219	0.207594	-0.10082	0.0322229	0.0491762
	0.251137	0.351054	0.213218	-0.10833	0.0415347	0.0162613
	0.279433	0.314622	0.249644	-0.111191	0.0218842	0.0523371
	0.285425	0.351066	0.166036	-0.089582	0.0462941	0.14981
	0.292121	0.344199	0.223242	-0.131501	-0.201377	0.231007
	0.254795	0.346095	0.215235	-0.128221	-0.259114	0.239753
	0.26596	0.311238	0.165034	-0.0801462	-0.278619	0.240502
	0.284683	0.340188	0.266736	-0.0749952	-0.264986	0.232942
	0.261766	0.339868	0.182628	-0.117342	-0.257164	0.254064
	0.256667	0.356957	0.192867	-0.111819	-0.275609	0.286613
	0.277729	0.335222	0.194705	-0.10368	-0.245723	0.262688
	0.278101	0.30712	0.189822	-0.106207	-0.253868	0.233
	0.273291	0.33743	0.191195	-0.122383	-0.246888	0.253862
	0.29358	0.366929	0.222254	-0.142157	-0.279692	0.2534
	0.277611	0.361991	0.196084	-0.107412	-0.252932	0.230921
	0.274319	0.350835	0.160551	-0.0979257	-0.258903	0.26216
	0.267801	0.351924	0.228098	-0.0718068	-0.267785	0.227375
	0.254884	0.329266	0.235097	-0.0966284	-0.270678	0.222402
	0.264638	0.337552	0.197535	-0.0657265	-0.250144	0.255676
	0.256543	0.36698	0.208368	-0.110848	-0.243654	0.262065
	0.273537	0.32629	0.19768	-0.100625	-0.260658	0.235266
	0.246194	0.363048	0.189135	-0.106344	-0.266175	0.196776
	0.284968	0.332833	0.175049	-0.162261	-0.267312	0.283855
	0.303871	0.324617	0.209591	-0.11253	-0.246892	0.25029
	0.26067	0.336618	0.210276	-0.110487	-0.276032	0.193052
	0.295277	0.310944	0.194686	-0.145366	-0.258069	0.252534
	0.251309	0.378501	0.232058	-0.110792	-0.283978	0.219166
	0.272429	0.331601	0.206029	-0.145799	-0.249964	0.274851
	0.295231	0.342721	0.212765	-0.121661	-0.283494	0.265376
	0.280866	0.313477	0.201378	-0.115099	-0.255497	0.231534
	0.262645	0.330539	0.22874	-0.114028	-0.263628	0.277067
	0.293545	0.341837	0.218906	-0.152024	-0.233765	0.238663
	0.259933	0.36071	0.194155	-0.0948272	-0.241824	0.242394
	0.284312	0.219099	0.195356	-0.0754096	-0.28311	0.22035
	0.234415	-0.188071	0.25605	-0.114423	-0.279219	0.244537
	0.307382	-0.204716	0.14833	-0.0986515	-0.273249	0.240363
	0.246525	-0.197997	0.182983	-0.110015	-0.267026	0.223122
	0.253563	-0.206125	0.185654	-0.135259	-0.263061	0.234185
	0.264517	-0.190726	0.196512	-0.132032	-0.244672	0.261298
	0.286372	-0.198196	0.225234	-0.126629	-0.255908	0.273372
	0.270848	-0.193934	0.201552	-0.099578	-0.274792	0.232181
	0.289324	-0.1821	0.248512	-0.132527	-0.277441	0.266513
	0.29663	-0.179376	0.181162	-0.0471049	-0.248083	0.199005
	0.282059	-0.183437	0.220656	0.0077212	-0.259596	0.219212
	0.260093	-0.190437	0.264333	0.206282	-0.264039	0.273043
	0.266764	-0.189023	0.3172	0.222404	-0.251014	0.263078
	0.269537	-0.198086	0.309203	0.194725	-0.261982	0.273298
	0.263341	-0.194277	0.328026	0.224551	-0.249219	0.279765
	0.2783	-0.212931	0.228492	0.21004	-0.194931	0.214879
	0.285531	-0.195625	0.313039	0.214297	-0.182714	0.256396
	0.246615	-0.202833	0.272953	0.19614	-0.187514	0.259574
	0.267927	0.332665	0.296292	0.156667	-0.197034	0.226338
	0.221835	0.401325	0.340745	0.263526	-0.181396	0.253667
	0.202805	0.452009	0.263898	0.185561	-0.194181	0.233842
	0.181897	0.422569	0.245521	0.203835	-0.190851	0.246418
	0.168224	0.41199	0.317716	0.211814	-0.190038	0.274143
	0.20326	0.441778	0.259539	0.219427	-0.168407	0.253803
	0.174581	0.450656	0.270304	0.214666	-0.176982	0.273759
	0.150885	0.413952	0.285444	0.217401	-0.1608	0.240583
	0.184994	0.408533	0.259733	0.228625	-0.17241	0.265839
	0.170515	0.408612	0.2972	0.220531	-0.173114	0.229462
	0.195228	0.40562	0.323238	0.271635	-0.178329	0.250712
	0.207644	0.462077	0.264267	0.150869	-0.208904	-0.117201
	0.204539	0.433369	0.262937	0.170003	-0.184261	-0.110585
	0.177163	0.386958	0.302602	0.194665	-0.168896	-0.101686
	0.205726	0.471757	0.302689	0.215115	-0.182989	-0.132631
	0.175177	0.441696	0.326563	0.263955	-0.193548	-0.103834
	0.183578	0.411686	0.270728	0.258447	-0.183309	-0.0988939
	0.193615	0.370634	0.27793	0.254759	-0.146044	-0.104892
	0.175237	0.474509	0.233835	0.197643	-0.171813	-0.0978935
	0.190792	0.442011	0.324716		-0.177983	-0.115451
	0.16809	0.42727	0.318027	0.205935	-0.192298	-0.12196
	0.168179	0.43821	0.28488	0.225545	-0.149162	-0.0867493
	0.175611	0.419316	0.337056	0.216222	-0.184307	-0.114117
	0.203566	0.378905	0.292675	0.171081	-0.181684	-0.115053
	0.204883	0.396977	0.265335	0.216347	-0.191723	-0.112975
	0.187296	0.475929	0.252916	0.211842	-0.20868	-0.120504
	0.177129	0.419094	0.323746	0.209698	-0.185682	-0.131332
	0.203432	0.348404	0.282539	0.227056	-0.180388	-0.104045
	0.178003	0.397048	0.305638	0.226133	-0.178769	-0.12016
	0.161208	0.405903	0.292547		-0.172866	-0.100659
	0.156335	0.42304	0.273658	0.195167	-0.180652	-0.104157
	0.20161	0.392814	0.278981		-0.188101	-0.0952743
	0.177624	0.411005	0.34025	0.206561	-0.162811	-0.110055
	0.191048	0.428795	0.29027	0.353975	-0.212758	-0.10296
	0.163705	0.410934	0.269354	0.688635	-0.179065	-0.121885
	0.200938	0.442946	0.253938	0.692292	-0.205383	-0.109011
	0.177492	0.399978	0.282999	0.685691	-0.184445	-0.109935
	0.194849	0.40213	0.335367	0.706326	-0.197229	-0.10823
	0.193135	0.41834	0.299347	0.686571	-0.156753	-0.122883
	0.169559	0.39838	0.228367	0.729935	-0.19411	-0.0886102
	0.212638	0.406932	0.293466	0.666994	-0.177334	-0.0968734
	0.193385	0.404342	0.287758	0.680134	-0.191691	-0.0978863
	0.175574	0.392214	0.301793	0.694009	-0.153191	-0.0901579
	0.172531	0.440597	0.321385	0.711709	-0.17643	-0.122826
	0.177341	0.389485	0.272203	0.704597	-0.173822	-0.083697
	0.193443	0.388933	0.290354	0.754435	-0.173937	-0.0902432

## Sheet: Figure 4c
Fraction of GFP positive GC				Fraction of GFP positive Glomeruli
P07	P10	P13		P07	P10	P13
0.245011	0.224745	0.190041		0.906077	0.75	0.742574
0.309869	0.224572	0.343193		0.75	0.846154	0.862191
0.290116	0.301523	0.26277		0.576389	0.955752	0.915858
0.28408	0.344059	0.287807		0.907895	0.851562	0.901235
0.221652	0.300731	0.217787		0.91954	0.829268	0.837838
0.252685	0.188972			0.919192	0.714286	0.876923
0.341564	0.191155			0.853846	0.857143
0.347243	0.170038			0.815789	0.879397
0.198864	0.281834			0.930556	0.674699
0.212398	0.2245				0.733333
0.178947

## Sheet: Figure 7b
P7	P7		P9	P9		P10	P10		P12	P12		P15	P15		P18	P18		P21	P21
PN	DCoN		PN	DCoN		PN	DCoN		PN	DCoN		PN	DCoN		PN	DCoN		PN	DCoN
23.2085	20.5838		23.312	19.9827		37.0526	55.1657		43.9183	23.2108		62.5533	62.6701		50.9801	60.1393		84.6042	65.4247
33.3871	17.7783		27.3506	22.9489		39.1824	38.9608		63.3857	38.8265		51.1873	58.0949		75.7626	100.716		79.2654	102.103
21.3491	15.7568		24.7177	19.2753		21.639	36.0234		47.1537	27.8537		52.435	71.194		69.7196	62.8874		62.4177	100.859
13.7673	14.8902		30.4979	12.7627		25.1513	41.117		44.4536	33.3098		63.068	63.905		86.2413	55.5187		60.77	103.298
22.8853	11.6318		20.2103	19.6915		36.0186	27.4995		49.3253	48.4844		35.3852	48.2641		77.8338	74.8106		79.9196	89.3918
22.2959	22.0142		28.2006	21.5535		35.1907	30.958		31.735	24.2121		99.3639	34.8452		107.14	69.6156		75.0777	88.2361
19.5026	16.5998		24.9066	24.4907		32.9164	30.6982		37.1304	51.2555		119.238	40.2775		90.2942	62.1436		105.929	106.038
18.9277	15.6792		19.2073	34.3123		66.0929	31.6096		65.4924	33.25		87.4786	40.9062		88.9516	61.506		77.1945	83.6697
20.7048	15.3613		37.1714	37.6844		30.1161	35.5674		51.8279	34.2189		70.4004	54.1585		92.7955	76.4813		97.2666	79.435
17.9058	17.9046		33.2933	32.5696		37.7107	28.2506		40.5332	36.0903		45.6586	35.0221		126.044	78.9846		92.8462	80.4083
20.0763	15.6068		24.813	28.3306		62.4466	29.7374		66.5609	33.8752		88.105	40.9528		52.8946	63.4132		93.219	82.7043
20.764	11.4468		45.4749	26.5504		43.712	25.4357		29.6572	26.976		90.747	45.777		100.904	63.1226		88.6825	86.3197
15.2545	15.7161		27.1931	25.6181		47.4767	31.2916		39.3368	28.2831		79.1621	49.6015		74.735	59.6677		69.636	99.7136
18.4749	15.6784		24.252	24.5836		35.1836	21.4563		36.7866	34.9323		69.2509	49.882		78.0199	86.6167		73.5988	65.7716
22.5745	18.7928		20.536	29.4112		29.1337	41.2413		67.9201	40.1693		85.0459	39.8157		73.829	73.1738		60.7505	61.65
40.84	14.5757		26.8705	21.5732		35.4775	21.0861		54.1286	28.4761		77.905	40.6454		108.218	79.9112		86.4546	69.4192
19.1932	12.5296		22.7323	22.7916		61.3369	25.5253		71.379	28.2792		59.7193	44.7082		107.276	66.512		77.2498	48.6012
16.5438	14.8052		31.8406	22.0407		44.0335	21.6409		42.8279	27.6652		59.2912	41.2006		70.4511	84.9463		130.105	65.7441
16.4311	12.8005		30.9093	25.3155		31.8909	21.6293		60.9894	31.057		56.5796	37.0321		83.6965	66.1442		54.0648	56.5472
20.0612			30.2522	27.4639			22.4465		35.7185	29.5087		64.4201	42.603		91.1685	78.2436		84.7418	70.2087
23.5359																		83.5416	61.9644
																			74.0549
